# Supplementary material for: Coordinate β-adrenergic inhibition of mitochondrial activity and angiogenesis arrest tumor growth
Source: Nat Commun. 2020 Jul 17;11:3606. doi: 10.1038/s41467-020-17384-1 (PMC7368041; doi:10.1038/s41467-020-17384-1)
Supplement: Supplementary file 4 — Source Data [file 41467_2020_17384_MOESM4_ESM.xlsx]

## Sheet: Figure 1
FIGURE 1c																	FIGURE 1h				FIGURE 1i
HCT116
Time (min)	0	6	13	19	25	32	38	44	51	57	64							BASAL	OSR			BASAL	OSR	MAX
OCR (pmolO2/min)																	CRL	659.981	394.044		CRL	162.65	79.6257	217.853
CRL	Basal			OL		DNP		ROT		ANT A								790.226	484.405			189.18	85.0897	249.187
EXP1	364.975	343.73	319.735	216.468	238.505	587.996	612.815	120.62	113.413	62.6027	68.9379							790.612	473.852			302.868	145.364	346.612
EXP2	324.27	344.816	328.632	216.056	252.043	547.955	576.204	120.164	144.888	92.0476	94.1143
EXP3	362.403	375.547	356.668	213.689	244.59	637.385	695.578	112.409	120.08	65.0596	68.3317						BETAXOLOL	617.157	375.622
																		611.408	317.224		ICI 118,551	147.388	46.6508	183.226
NEB	Basal			OL		DNP		ROT		ANT A								628.938	332.947			219.527	105.819	272.755
EXP1	268.494	325.807	289.028	196.876	201.506	521.19	551.37	114.12	118.813	87.2661	78.3003											262.624	127.05	327.982
EXP2	181.626	209.267	182.223	121.485	127.788	290.124	315.763	62.0294	52.4655	31.9903	28.7376						NEB	432.335	225.555
EXP3	221.315	232.409	203.223	135.544	148.183	275.61	290.221	70.5284	84.2134	54.0326	29.9628							418.534	228.257
																		412.176	214.952		SR 59230A	192.493	74.4534	228.458
																						185.656	75.3938	226.22
FIGURE 1d																	BISOPROLOL	578.964	308.256			191.116	78.4393	243.752
MDA MB 231																		529.344	294.603
Time (min)																		564.02	300.97
OCR (pmolO2/min)																					NEB	103.43	43.4746	118.186
CRL	Basal			OL		DNP		ROT		ANT A							METOPROLOL	578.283	383.392			103.629	40.093	100.783
EXP1	265.691	247.435	227.512	164.707	193.889	560.927	531.986	72.6954	107.383	77.9486	60.4024							501.549	258.211			102.63	42.846	102.535
EXP2	214.215	54.4758	89.0023	81.5546	113.364	269.805	277.116	50.1963	50.2472	42.2001	59.5216							606.753	366.576
EXP3	160.811	159.073	156.862	102.146	95.972	336.594	361.76	57.1935	64.805	48.4525	60.7441
																	ACETOBUTOLOL	638.108	367.263
NEB																		574.397	322.206
EXP1	139.806	121.466	125.324	61.7355	80.1908	253.935	262.465	56.7847	73.4009	37.9934	52.3378							575.646	333.779
EXP2	101.182	98.9205	80.4242	72.6908	66.5745	161.474	124.181	37.1437	62.78	40.8408	49.0977
EXP3	84.9335	85.1619	80.3732	42.3163	64.1493	161.675	167.207	32.0115	33.0163	20.0333	25.1889
FIGURE 1e
SH-SY5Y																	FIGURE 1j
Time (min)	1.35304	8.07769	14.6723	21.4191	28.0486	34.6903	41.4628	48.1175	54.7657	61.5335	68.1901	74.8796
OCR (pmolO2/min)
CRL	Basal			OL			DNP			R+A
EXP1	344.064	328.642	325.568	125.94	117.066	116.95	586.929	485.033	436.724	66.9729	70.9144	70.1943
EXP2	336.751	317.322	311.771	110.676	109.818	110.194	568.155	465.797	419.749	64.686	67.4135	66.2434
EXP3	342.901	332.259	327.657	126.482	115.812	116.179	541.758	453.132	409.678	66.546	69.357	68.1247
NEB
EXP1	186.882	152.358	135.991	51.0448	44.5801	41.8066	186.01	182.446	181.082	12.4625	14.474	15.2672
EXP2	198.638	186.176	180.505	78.0657	74.5887	74.0926	294.915	297.373	301.869	43.9954	47.2686	46.4065
EXP3	189.854	169.727	162.067	74.5657	70.6513	69.9634	301.181	297.22	298.499	36.4413	42.4895	42.8037
A549
Time (min)	0	6	13	19	25	32	38	44	51
OCR (pmolO2/min)
CRL	Basal			OL		DNP		R+A
EXP1	284.559	279.586	294.237	128.133	121.445	378.201	391.257	53.7047	58.4746
EXP2	421.906	432.153	199.459	199.459	235.042	546.224	570.995	53.7047	58.4746
EXP3	380.324	396.716	385.892	159.328	165.265	484.876	487.822	100.958	103.252
NEB
EXP1	161.738	186.917	198.699	87.5725	82.8451	144.615	198.296	66.0218	42.1121
EXP2	332.073	391.017	383.45	291.014	345.14	388.583	407.86	88.3355	61.54
EXP3	104.805	103.922	127.5	74.9932	94.6634	118.346	106.298	88.3355	61.54
OVCAR8
Time (min)	0	6	13	19	25	32	38	44	51
OCR (pmolO2/min)
CRL	Basal			OL		DNP		R+A
EXP1	469.764	482.307	482.766	282.619	277.759	520.899	476.103	140.217	139.191
EXP2	439.377	458.6	450.004	285.258	287.979	488.153	480.825	153.093	164.247
EXP3	619.969	633.569	638.743	368.567	371.957	673.675	631.038	211.955	215.286
NEB
EXP1	389.74	429.288	439.929	271.081	279.914	260.401	236.44	135.727	135.595
EXP2	393.982	396.369	394.149	246.161	251.411	245.673	200.231	109.849	97.1207
EXP3	318.788	378.047	324.501	136.168	124.455	99.751	110.337	110.225	108.729
FIGURE 1f
Hs578T
Time (min)	0	6	13	19	25	32	38	44	51
OCR (pmolO2/min)
CRL	Basal			OL		DNP		R+A
EXP1	192.471	187.249	162.89	42.5031	39.7608	275.861	309.511	16.8095	13.8355
EXP2	203.792	182.013	175.267	47.866	9.76676	295.991	307.536	5	3.36742
EXP3	123.395	151.646	124.03	19.383	23.9108	201.725	215.639	1.54757	7.55963
NEB
EXP1	189.856	148.424	128.543	21.4567	31.7021	246.306	278.202	8.98542	32.7953
EXP2	160.766	177.005	142.718	29.3119	28.85	215.143	227.646	3.46518	2.97025
EXP3	185.749	150.799	131.698	52.2664	44.6747	248.295	218.289	12.9217	2
FIGURE 1g
Neurons
Time (min)	0	6	13	19	25	32	38	44	51
OCR (pmolO2/min)
CRL	Basal			OL		DNP		ROT + ANT
EXP1	315.932	321.124	331.634	162.499	170.195	339.38	315.204	80.0696	90.262
EXP2	413.384	316.868	381.718	170.449	189.32	381.919	340.156	66.6768	71.2692
EXP3	361.611	345.833	337.606	142.105	166.628	400.418	358.099	74.5817	67.4152
NEB
EXP1	341.797	341.797	353.905	158.041	170.521	381.253	369.324	65.3682	58.0825
EXP2	316.57	312.145	330.88	160.376	156.477	393.248	354.878	63.1222	59.4287
EXP3	316.58	335.419	337.583	154.424	163.829	407.389	370.096	60.0005	55.2855
C2C12
Time (min)	0	6	13	19	25	32	38	44	51
OCR (pmolO2/min)	Basal			OL		DNP		ROT + ANT
CRL	321.875	303.248	295.979	145.703	114.025	529.028	437.33	66.2014	65.7437
EXP1	355.257	338.957	335.853	142.577	121.598	569.141	474.163	68.8808	72.1393
EXP2	348.107	328.763	323.784	123.04	115.728	570.306	471.874	67.2174	69.8529
EXP3
NEB
EXP1	323.045	307.975	304.071	153.783	118.544	592.403	499.638	69.3444	70.301
EXP2	339.417	322.18	317.826	141.508	117.282	567.497	486.805	71.3605	73.0844
EXP3	335.349	314.743	310.153	156.18	119.583	542.213	472.296	72.8469	74.0984

## Sheet: Figure 2
FIGURE 2a
	CRL-HCT116	NEB-HCT116	OL-HCT116		CRL-MDA	NEB-MDA	OL-MDA
	pmolATP/mg prot/min	pmolATP/mg prot/min			pmolATP/mg prot/min	pmolATP/mg prot/min
EXP1	129.3	41.64	2.24		174.33	104.66	8.21
EXP2	120.4	84.2	8.36		152.88	100.88	5.63
EXP3	108.385	87.975	12.72		188.22	77.7778	12.84
EXP4	98.03	9.99518	3.24
EXP5	112.4	18.7678	1.27
EXP6	85.9	22.2551	4.21
FIGURE 2b
	CRL-HCT116	NEB-HCT116	OL-HCT116		CRL-MDA	NEB-MDA	OL-MDA
	nmol lactate/ µg protein/h	nmol lactate/ µg protein/h	nmol lactate/ µg protein/h		nmol lactate/ µg protein/h	nmol lactate/ µg protein/h	nmol lactate/ µg protein/h
EXP1	5.5886	6.50589	7.34191		4.76956	6.96677	14.5766
EXP2	5.72615	6.21472	7.8671		5.40193	8.81029	16.8703
EXP3	5.08086	6.20442	6.53376		7.72776	5.93783	15.3562
FIGURE 2c
raw data	HCT116					MDA
	FCCP	CRL	NEB	OL		FCCP	CRL	NEB	OL
EXP1	59.2	151	171	165		88.5	118	125	124
EXP2	57.7	143	160	159		89.5	121	127	129
EXP3	56.3	143	163	169		91.4	122	135	129
FIGURE 2d
raw data	HCT116			MDA
	CRL	NEB		CRL	NEB
EXP1	46320	51220		38210	39711
EXP2	46755.5	55987.5		38756	41428
EXP3	45783.8	58996.2		22018	25688
FIGURE 2e														HCT116
														NDUFA9	CRL	NEB		Core2	CRL	NEB		βF1	CRL	NEB		GAPDH	CRL	NEB
															1.22025	0.84642			0.763904	1.02709			1.03137	1.0746			0.984747	1.10679
															1.24336	1.10103			1.26828	1.77528			1.14637	1.09479			1.04128	1.98178
															1.15522	1.22537			1.03124	0.938427			1.31426	1.38981			1.28291	1.40048
															0.983945	1.06082			1.01973	1.00658			1.55364	1.29539			1.55243	1.05859
														SDHB	CRL	NEB		COX IV	CRL	NEB		HSP60	CRL	NEB		IF1	CRL	NEB
															0.97082	0.724189			0.991934	0.859766			1.04266	0.909274			0.136853	0.845379
															1.09193	2.025			1.18849	0.855423			0.960181	1.17568			0.273227	1.26921
															1.01122	1.33839			0.740769	1.03045			1.32229	1.44182			0.426394	0.839535
															1.43504	0.932474			0.848082	0.983041			1.61871	1.35646			0.696701	0.880374
																						MDA MB 231
																						NDUFA9	CRL	NEB		Core2	CRL	NEB		βF1	CRL	NEB		GAPDH	CRL	NEB
																							0.995296	1.06588			0.888475	0.816283			1.13232	1.20892			1.10531	1.21819
																							0.758647	1.03089			0.786237	0.978182			1.19789	1.25885			1.19696	1.02873
																							1.04805	1.07712			0.843906	1.30704			1.28479	1.34937			1.40924	1.40845
																							1.23279	0.851216			1.56351	1.37249			1.02846	1.10374			1.28368	1.53213
																						SDHB	CRL	NEB		COX IV	CRL	NEB		HSP60	CRL	NEB		IF1	CRL	NEB
																							0.871233	1.16418			0.638219	0.896328			1.13924	1.25416			1.02808	1.49441
																							1.10645	0.906171			0.653893	0.955311			1.24807	1.3182			0.969233	1.47495
																							1.07249	0.921574			1.09582	1.0941			1.15186	1.15711			0.920523	1.28012
																							1.34611	1.56556			1.46515	0.806475			1.18369	0.908929			0.827258	1.13941

## Sheet: Figure 3
	FIGURE 3a											FIGURE 3b
													CI
													CRL	NEB		CRL	NEB		CRL	NEB
												SC	10.3044	5.05636	SC	21.124	14.8024	SC	2.44464	0
												I + III2	68.1698	65.0509	I + III2	32.0353	23.5481	I + III2	34.8692	24.4018
												I	21.5258	29.8927	I	46.8407	61.6495	I	62.6861	75.5982
													CII
													CRL	NEB		CRL	NEB
												II	100	100	II	100	100
													CIII
													CRL	NEB		CRL	NEB		CRL	NEB
												SC	8.87354	2.98169	SC	16.5643	30.7643	SC	0	0
												I+III2	77.4801	86.3671	I+III2	41.8641	35.6856	I+III2	52.6353	57.233
												III2+IV	0	0	III2+IV	7.39216	11.4915	III2+IV	0	0
												III2	13.6463	10.6512	III2	34.1794	22.0586	III2	47.3647	42.767
													CIV
													CRL	NEB		CRL	NEB
												SC	15.3566	20.671	SC	3.63248	3.63248
												III2+IV	3.50474	2.06774	III2+IV	14.9193	14.9193
												IV2	7.74644	9.59709	IV2	15.13	15.13
												IV	49.9034	58.1537	IV	66.3182	66.3182
													CV
													CRL	NEB		CRL	NEB		CRL	NEB
												Vn	0	0	Vn	6.80033	12.065	Vn	8.03464	10.5621
												V2	13.8261	23.3219	V2	9.27718	12.7922	V2	9.50451	8.65581
												V	27.5296	27.7599	V	71.4036	74.2441	V	70.5895	60.1775
												F1	34.4383	31.5273	F1	2.76423	8.0576	F1	2.52508	6.50038
												βF1	24.206	17.3909	βF1	9.75462	20.7846	βF1	9.34626	14.1043
													IF1
													CRL	NEB		CRL	NEB		CRL	NEB
												SC	0	0	SC	14.536	11.1415	SC	0	0
												Vn	1.35192	6.88488	Vn	2.77036	5.31956	Vn	1.72356	1.63493
												V2	7.51783	13.2943	V2	4.00486	4.04165	V2	5.62394	5.82647
												V	54.891	68.2912	V	54.3259	62.9102	V	42.8981	71.9041
												F1	22.8391	24.9298	F1	15.7786	25.1714	F1	22.6781	19.8345

## Sheet: Figure 4
	FIGURE 4a			FIGURE 4b						FIGURE 4c
	FIGURE 4d							FIGURE 4e											FIGURE 4f
												HCT116	IF1			βF1						HCT116 shIF1
	HCT116			MDA MB 231									CRL	NEB		CRL	NEB
	CRL	NEB			CRL	NEB						EXP1	85287.4	119704	EXP1	85903.8	72239.2					CRL OCR (pmolO2/min/cells)
	mU/mg	mU/mg			mU/mg	mU/mg						EXP2	73102.5	96966.4	EXP2	79070.4	48462.7					BASAL	OSR	MAX
EXP1	0.643087	0.321543		EXP1	0.224368	0.117195						EXP3	58923.9	87236.3	EXP3	78326.7	69272.4				EXP1	55.1895	35.2271	44.5116
EXP2	0.803859	0.482315		EXP2	0.257953	0.170772						EXP4	69834.7	97326.3	EXP4	80238.4	64353.5				EXP2	45.5311	27.3911	38.6256
EXP3	0.482315	0.160772		EXP3	0.170785	0.0748391															EXP3	63.9273	41.1819	53.2958
EXP4	0.643087	0.482315
EXP5	0.643087	0.482315
												MDA MB 231	IF1			βF1
													CRL	NEB		CRL	NEB					NEB OCR (pmolO2/min/cells)
												EXP1	81662	122777	EXP1	108583	103375					BASAL	OSR	MAX
												EXP2	83072.4	101620	EXP2	88224.8	89442				EXP1	42.8607	29.1265	22.4001
												EXP3	87324.6	98472.6	EXP3	86346.4	78326.5				EXP2	37.6081	23.6956	19.7454
												EXP4	82094.4	103846	EXP4	83482.5	79372.4				EXP3	59.8315	45.6903	38.3987
FIGURE 4g
	CI- HCT116										FIGURE 4j
	CRL	NEB			CRL	NEB
	nmol NADH oxidized/min/mg protein				nmol NADH oxidized/min/mg protein
EXP1	2.51206	1.51125		EXP1	0.972669	0.52701
EXP2	1.96141	1.14148		EXP2	1.39068	0.523473
EXP3	2.08199	1.34244		EXP3	1.58682	0.457556
EXP4	2.63666	1.98553
EXP5	2.82154	0.900322
FIGURE 4h	CII - HCT116				CII - MDA
	CRL	NEB			CRL	NEB
	nmol DCPIP reduced/min/mg protein				nmol DCPIP reduced/min/mg protein
EXP1	0.406	0.444		EXP1	0.184545	0.201818
EXP2	0.456	0.497		EXP2	0.207273	0.225909
EXP3	0.493	0.372		EXP3	0.224091	0.169091
FIGURE 4i	CIV - HCT116				CIV - MDA
	CRL	NEB			CRL	NEB
	nmol citochrome C oxidized/min/mg				nmol citochrome C oxidized/min/mg
EXP1	112.406	156.016		EXP1	36.6845	49.9465
EXP2	140.535	127.406		EXP2	47.2193	50.1604
EXP3	101.952	123.93		EXP3	26.3102	27.2727

## Sheet: Figure 5
	FIGURE 5a			FIGURE 5b
					day 0		day 6		day 15		day 30				FIGURE 5d							FIGURE 5e							FIGURE 5f
	CRL	NEB			CRL	NEB	CRL	NEB	CRL	NEB	CRL	NEB			CRL			NEB				CRL			NEB				CRL	NEB
	Avg Radiance (p/s/cm2/sr)				Tumor volume (mm3)		Tumor volume (mm3)		Tumor volume (mm3)		Tumor volume (mm3)				Ki67	DAPI		Ki67	DAPI			c-casp	DAPI		c-casp	DAPI			pmol ATP/mg tumor
	37290000000	27530000000			235.868	391.606	1403.44	1403.44	2302.91	1627.29	2302.91	2575.24			105	167		51	183			4	853		6	964			31.992	8.69954
	42560000000	15520000000			55.1366	93.3239	1321.32	1321.32	2247.34	991.393	2247.34	2406.53			68	139		18	197			7	647		10	1010			6.30292	0.3488
	44590000000	10760000000			123.552	39.936	393.533	14.04	2644.2	196.715	2644.2	469.069			8	81		44	191			6	837		11	1291			25.0425	7.08715
	79430000000	11380000000			165.335	119.468	2644.2	106.629	3757	289.536	3757	461.51			67	130		44	193			6	622		7	639			13.8417	18.4917
	39210000000	38330000000			11.3818	390.469	26.3396	467.909	1694.62	742.922	3167.42	742.922			57	156		26	170			4	648		13	720			13.0079	2.2544
	13920000000	16300000000			199.488	288.192	1544.75	467.909	2763.08	3117.39	2763.08	3117.39			70	127		38	183			4	1219		6	874			32.2753	21.3645
	32000000000	3914000000			1.755	96.2	1412.27	330.616	3071.68	677.666	3071.68	468.498			100	155		41	173			5	1149		15	878			7.76455	11.3147
	12220000000	7729000000			110.433	125.424	88.4	651.276	159.472	266.07	147.39	198.161			52	100		37	193			3	1241		9	272			17.5677	42.8525
	25380000000	7825000000			1.755	100.672	1714.45	178.36	1714.45	15.1632	1714.45	33.28			85	158		48	180			2	1387		9	353			27.5231	16.2657
	16050000000	16810000000			402.252		3123.69	4.16	3123.69	198.058	3123.69	1204.7			118	174		41	203			2	1795		12	1051			45.418	14.4789
		34050000000			738.005			425.71		1137.5		2286.62			110	182		36	129			2	1879		8	415			59.6261	2.04505
								551.117		1123.96		1688.06			124	200		43	207			6	1791		10	902			91.6719	8.92421
	FIGURE 5g
																				Catalase	CRL	NEB	SOD2	CRL	NEB	PRx3	CRL	NEB	IF1	CRL	NEB
																					0.628527	1.36052		0.432708	1.71658		0.000609883	0.000842928		0.923036	4.07269
																					1.06903	1.49203		0.823847	2.4433		0.000446287	0.000850588		0.575587	0.5231
																					1.16083	0.573795		0.642963	1.69733		0.00085155	0.00112323		0.904375	4.08347
																					1.17294	0.705264		0.793983	2.12293		0.000674381	0.000844217		0.95418	1.161
																														1.50843	0.317614
																														0.82017	1.64288
																														0.388073	2.19335
																														0.539174	1.53099
																				tubulina	CRL	NEB	GR	CRL	NEB	G6PDH	CRL	NEB	PRx6	CRL	NEB
																					61802137	58864530		40629.5	63797.5		45127.3	35745.8		29305.9	19750.3
																					70466187	55532823		38605.7	66517.8		68822.8	34560.8		30357.2	14303.8
																					53349894	52352359		44449.6	63913.1		59053.7	34703.8		29329.8	15577.5
																					58890894	42439167		52843.5	45226.1		47764.1	14395		26948.4	13272.4
	Figure 5h					Figure 5j				Figure 5k			Figure 5l			Figure 5m
	Tumor volume (mm3) day 6					IB4/DAPI				CD31/DAPI			Laminin/DAPI			SMA/DAPI
	CRL	NEB	NEB + 5FU			CRL	NEB			CRL	NEB		CRL	NEB		CRL	NEB
	3391.55	928.743	1413.75			1.12541	0.346822			0.671065	0.311718		1.33302	0.398869		0.580191	0.104167
	2571.01	1044.47	1428.84			0.753604	0.285668			0.48888	0.287449		1.00577	0.357069		0.442699	0.127306
	3110.8	2197	1069.96			0.649243	0.360474			0.407289	0.222953		0.894721	0.403615		0.42552	0.280046
	2344.16	1662.34	968.852			1.15244	0.445782			0.45126	0.244466		1.47218	0.584766		0.572769	0.306149
	2140.32	1345.49	739.235			1.14481	0.419159			0.351095	0.282209		1.54338	0.596946		0.785967	0.175609
	880.88	1251.17	1157.1			0.795324	0.396538			0.359123	0.342679		1.02467	0.502559		0.858038	0.148525
	2277.37	892.917	1712.11
	1796.83	2373.16	822.599
	2930.5	1125.3	794.61
	1016.19	582.51	613.417
	907.069
	1103.1

## Sheet: Figure 6
FIGURE 6a
																							FIGURE 6b				FIGURE 6c
											Tubulin	CRL	NEB	VEGF	CRL	NEB	VEGFR2	CRL	NEB				VEGFR2/DAPI				DAPI
												56479.6	54849		43274.3	31710.8		60138	47028.3				CRL	NEB			CRL	NEB
												58563.1	57943.2		51257.4	26545.3		60186.8	42747				4.68631	4.58634			8314	6133
												48696.1	53308.5		19549	48301.5		59264.5	45127.4				3.18413	4.08954			10373	6712
												56873.4	40779.3		41245.2	23195.1		62532.8	40240				3.14293	3.97688			11894	3936
																							5.2692	3.64316			6902	6552
																							2.6692	3.15626			7751	9766
																							3.15434	2.13152			10347	15093
																							2.78453	2.1503			15654	3207
																							1.78356	2.05231			17645	7761
																							2.27177	1.71088			11068	6212
	FIGURE 6d					FIGURE 6e									FIGURE 6f					FIGURE 6h
															pmol lactate/h/55k cells
	HUVEC														CRL	NEB
	T0	CRL	NEB												6.21651	1.39335
	1172	56.2	114												8.57449	0.857449
	1137	55.3	112												9.1104	2.78671
	1206	53.7	106												5.17685	4.66238
		54.8	108												6.14148	4.66238
		55.8	110												6.10932	5.49839

## Sheet: Figure 7
	FIGURE 7b
	CRL										NEB
	MOUSE/DAY	0	4	7	11	15	22	25	34		MOUSE/DAY	0	4	7	11	15	22	25	34
	1	1	8.93473	75.0616	113.547	149.076	306.958	847.291			11	1	0.295347	0.212672	0.386379	0.999548	1.54845	3.50689	2.38084
	2	1	4.72811	10.0919	30.7378	43.9367	186.214	488.384	864.182		12	1	5.74761	8.14263	9.06465	18.778	33.1038	16.7807	61.2975
	3	1	2.09555	9.50835	27.5881	35.7328	103.247	73.6085			13	1	7.14889	14.773	14.4386	13.3298	17.0327	0.244139	0.954945
	4	1	5.22829	7.98511	36.7825	43.9289	161.373	280.314	785.277		14	1	1.2079	10.622	18.2874	20.3351	27.2962	33.6836
	5	1	8.64322	23.598	102.462	217.94	448.744	284.171	1175.13		15	1	0.865372	0.838835	1.12816	3.42395	0.796117	3.15146	0.924919
	6	1	5.50348	10.7282	30.882	65.0565	139.39	373.949	644.316		16	1	3.86817	11.8512	29.548	82.7307	158.192	254.991	713.183
	7	1	4.4671	12.5213	24.445	10.7233	2187.85	3181.32	1445.5		17	1	3.11054	8.86133	59.8518	71.4955	238.923	358.385
	8	1	6.16629	11.5712	56.9611	98.5765	306.158	765.232			18	1	4.68716	9.46213	18.1522	29.9232	51.6282	63.5565
	9	1	47.7958	72.8761	40.9373	117.59	596.512	654.826	1138.45		19	1	1.85024	4.26572	8.13127	12.0404	16.2573	32.1447	23.2831
	10	1	57.1904	42.8992	344.602	382.892	615.06	1417.6			20	1	2.46196	50.3714	11.4493	77.7355	215.127	34.4837	199.094
	FIGURE 7d						FIGURE 7c
	Nº micrometastasis						Nº tumors				Tumor volume (cm3)
	CRL	NEB					CRL	NEB		mice	CRL	NEB
	11	4					0	1		1	6.5	3.328
	15	0					2	1		2	10.4	6.5
	15	0					1	1		3	78	6.5
	15	0					2	0		4	728	0
	20	0					1	0		5	650	0
	0	0					0	0		6	52	0
	30	0					0	0		7	6.5	0
	18	20					5	0		8	33.28	0
	2	0					1	0		9	78	0
	30	5					2	0		10	210.6	0

## Sheet: Figure 8
	FIGURE 8a				FIGURE 8c						FIGURE 8d						FIGURE 8e
	CRL	NEB			CRL		NEB				CRL		NEB				CRL	NEB
	Tumor volume (mm3)				Ki67	DAPI	Ki67	DAPI			c-casp	DAPI	c-casp	DAPI			pmol/mg tumor
	2205.92	305.76			289	430	120	423			8	251	34	239	0.0318725	0.142259	45.207	32.3474
	2140.32	203.84			276	428	98	487			2	328	25	223	0.00609756	0.112108	25.2197	23.0636
	2574	1230.32			233	450	79	433			12	301	17	259	0.0398671	0.0656371	62.6197	30.1794
	1318.2	131.04			303	476	114	459			4	256	26	226	0.015625	0.115044	37.5198	18.0625
	1123.2	1006.72			270	497	64	397			12	224	25	274	0.0535714	0.0912409	31.8262	16.8133
	318.5	755.04			298	512	77	327			8	242	9	186	0.0330579	0.0483871	53.5039	35.9101
	624				234	449	83	402			4	230	32	243	0.0173913	0.131687
					325	530	103	345			6	217	41	245	0.0276498	0.167347
					285	477	79	385			4	237	30	286	0.0168776	0.104895
					250	450	75	472					58	303		0.191419
	FIGURE 8f											FIGURE 8g																			Figure 8h				Figure 8i			Figure 8j			Figure 8k
																							GR	CRL	NEB	PRx3	CRL	NEB			IB4/DAPI				CD31/DAPI			Laminin/DAPI			SMA/DAPI
																								0.682644	0.952667		0.745326	0.826012			CRL	NEB			CRL	NEB		CRL	NEB		CRL	NEB
								p20																0.657461	1.27945		0.609739	0.850262			1.36374	0.547237			0.440944	0.136821		0.29056	0.202474		0.167382	0.0959936
								CRL	NEB															0.691058	1.00741		0.792825	1.1455			2.00345	0.690852			0.545854	0.172713		0.410583	0.15675		0.12813	0.0846821
								0.106987	1.22535															0.994714	1.3602		0.826935	1.10651			1.03849	1.0354			0.30962	0.258852		0.264948	0.187629		0.12631	0.107211
								0.875104	0.886952																						1.23245	0.992232			0.293115	0.248058		0.424713	0.149721		0.125996	0.117739
								0.602851	1.3812																						1.20983	0.991179			0.252378	0.247795		0.306225	0.196152		0.133453	0.129749
								0.83562	1.0878																										0.409552			0.382694	0.266499		0.161543	0.0981083
																							Catalase	CRL	NEB	SOD2	CRL	NEB
								p90																0.999916	1.19238		0.923714	0.642812
								CRL	NEB															1.02293	0.897337		0.768024	0.729867
								0.363093	0.528097															1.27679	1.16525		1.04826	0.768249
								0.698929	0.396551															1.4361	1.08818		1.11779	1.09206
								0.732415	0.866685
								0.510421	0.210062
																							G6PDH	CRL	NEB	PRx6	CRL	NEB
								p50																0.776483	0.891093		0.403808	0.843603
								CRL	NEB															0.468626	0.937208		0.700568	0.566312
								0.432593	0.745788															0.712922	1.22814		0.939331	0.62008
								0.65448	0.789845															0.786344	1.94275		0.688708	0.977613
								0.655143	1.36532
								0.456188	1.57031
																							IF1	CRL	NEB
																								0.55147	0.66912
																								0.171835	0.661522
																								0.178609	0.465474
																								0.463864	0.692874
	FIGURE 8l
																VEGFR2	CRL	NEB	VEGF	CRL	NEB	Tubulin	CRL	NEB
																	63836.7	31284.4		45792.3	36104.7		57098.6	41899.5
																	69726.6	30313.2		37888.4	39995.7		50891.2	43303.1
																	72048.4	49837.2		39108.6	48284.5		44074.2	47247.3
																	65328.2	31938.7		38517.8	51932.3		45456.1	36015.6

## Sheet: Supp Fig 1
SUPP FIG 1a
CRL-HCT116	Basal			Ol		DNP		ROT		CRL-MDA	Basal			Ol		DNP		ROT
Time (min)	0	6	13	19	25	32	38	44	51	Time (min)	0	6	13	19	25	32	38	44	51
OCR (pmolO2/min)	531.996	536.696	551.548	432.753	420.79	584.665	597.441	390.461	392.176	OCR (pmolO2/min)	290.807	292.693	288.133	158.977	145.153	350.718	429.858	65.6236	65.1721
	393.214	415.748	433.584	342.154	356.787	436.173	465.871	302.631	333.485		323.062	370.994	375.219	125.786	153.261	338.69	426.75	62.2413	81.777
	369.08	393.042	407.837	349.231	338.05	395.178	416.381	276.821	280.621		394.995	387.448	410.811	159.871	123.741	320.502	371.716	43.811	58.2824
	222.128	257.275	258.372	239.488	247.869	280.298	288.531	189.571	205.78		506.87	496.303	501.603	203.11	204.188	510.017	596.676	73.3614	66.1238
	1281.14	1330.89	1292.6	960.448	1098.94	1508.13	1531.61	886.45	914.439		401.612	408.84	411.764	165.314	143.877	381.785	450.437	73.9704	65.2938
	1297.82	1352.74	1391.16	856.059	884.836	1482.38	1572.1	723.352	762.711
	1297.82	1352.74	1391.16	856.059	884.836	1482.38	1572.1	723.352	762.711
	1271.88	1283.88	1287.87	864.143	879.981	1271.77	1319.75	738.694	754.652
NEB-HCT116	Basal			Ol		DNP		ROT		NEB-MDA	Basal			OL		DNP		ROT
Time (min)	0	6	13	19	25	32	38	44	51	Time (min)	0	6	13	19	25	32	38	44	51
OCR (pmolO2/min)	46.5103	56.4852	90.2739	35.8449	62.14	53.8232	70.7959	44.7733	48.7166	OCR (pmolO2/min)	174.683	217.076	233.034	91.0292	86.8271	162.514	161.15	24.7162	19.9267
	65.7044	42.9729	60.4302	60.6067	36.0709	81.9424	58.0706	80.2918	73.6698		223.146	202.523	228.762	86.8625	113.677	302.822	293.624	0	0.986733
	345.018	379.723	377.518	318.772	308.76	382.434	372.206	236.181	229.658		111.007	106.309	117.192	58.303	63.8519	141.187	123.738	4.65183	0
	295.586	325.175	353.099	285.507	265.659	319.063	301.737	204.393	221.613		148.953	139.634	129.903	65.9773	85.6049	141.406	95.1841	24.5345	5.72472
	647.1	630.099	623.888	447.997	479.215	634.953	663.406	317.488	338.467		145.897	175.38	175.578	79.7888	97.1782	182.636	183.036	2.96837	20.4705
SUPP FIG 1b
		HCT116-OSR					HCT116-MAX						MDA-OSR					MDA-MAX
		CRL	0,1uM	1uM	5uM		CRL	0,1uM	1uM	5uM			CRL	0,1uM	1uM	5uM		CRL	0,1uM	1uM	5uM
	OCR (pmolO2/min)	100.24	95.67	44.65	14.56	OCR (pmolO2/min)	230.01	229.24	72.94	49.83		OCR (pmolO2/min)	328.44	314.36	266.01	126.28	OCR (pmolO2/min)	548.88	454.98	324.37	116.51
		112.64	90.46	42.47	12.36		243.46	219.87	74.56	47.87			312.34	330.53	253.56			520.32	469.13	312.57	103.54
		98.87	92.34	43.98	16.38		229.57	240.56	71.25	47.63			316.26	320.43	260.43			560.65	460.23	335.75	125.35
SUPP FIG 1c
nmol O/ min/ mg prot	CRL	NEB
State IV	15	15
	14.5	10
	9.5	10
State III	45	30
	50	49.5
	52.5	45
Pseudo State IV	25	15
	30	30
	30	28.5
Uncoupled State III	47.5	30
	63.5	65
	65	63.5
Inhibited	9	5
	2.5	5
	7.5	7.5

## Sheet: Supp Fig 2
SUPP FIG 2a							SUPP FIG 2b
	HCT116		MDA				HCT: Anexina FITC- , IP+ ; Anexina FITC+ , IP+ ; Anexina FITC+ , IP-							MDA: Anexina FITC- , IP+ ; Anexina FITC+ , IP+ ; Anexina FITC+ , IP-
	CRL	NEB	CRL	NEB			CRL	NEB	CRL- H2O2	NEB - H202	CRL-STS	NEB-STS		CRL	NEB	CRL- H2O2	NEB - H202	CRL-STS	NEB-STS
	11.9	13	43.6	42.6			1.49	2.24	24.92	13.69	36.51	35.01		2.48	2.8	6.82	5.88	14.2	10
	15.1	15.8	47	42.8			2.21	1.46	14.266	16.943	34.41	39.9		1.89	2.05	6.31	6.3	8.15	7.14
	15.4	11.8	46.3	40.7			1.94	2.65	15.36	19.042	29.68	34.49		1.6	2.39	6.18	6.23	8.58	13.1
	5.37	11.9	49.3	44.5			1.5	1.77	19.43	22.68	30.36	35.83		1.88	2.4	2.83	7.32	12	11.9
	11.3	10.8	46.7	43.4			1.4	1.94	20.16	23.03	35.38	32.41		1.95	2.75	2.98	6.96	11.4	13.4
	11.9	8.03	44.8	42			2.18	2.01	23.52	23.01	32.61	33.59		2	2.68	7.44	6.88	10.1	10.4
			44.8	45.4					20.1	24.98	33.33	31.05
			43.4	42.7
SUPP FIG 2c
	HCT116: 2^(meanCt IF1/ meanCt b-actin)				MDA: 2^(meanCt IF1/ meanCt b-actin)
	CRL	NEB			CRL	NEB
	0.0406669	0.0667541			0.234068	0.554785
	0.0963882	0.0683934			0.231647	0.0332616
	0.0727958	0.076415			0.176165	0.264255
	0.0488669	0.0658351			0.178624	0.122004
	0.0567199				0.129408	0.100134
	0.0553605				0.101532

[truncated: 4 more sheets: Supp Fig 3, Supp Fig 4, Supp Fig 5, Supp Fig 6]
